# Supplementary material for: Cross‐linking disulfide bonds govern solution structures of diabodies
Source: Proteins. 2023 Jun 28;91(9):1316–28. doi: 10.1002/prot.26509 (PMC10952579; doi:10.1002/prot.26509)
Supplement: Supplementary file 2 — Supporting Information. [file PROT-91-1316-s001.txt]

ATOM      1  CA  GLU A   1      -5.273  27.679  17.699  1.00  0.00           C  
ATOM      2  CA  VAL A   2      -4.957  23.838  17.727  1.00  0.00           C  
ATOM      3  CA  GLN A   3      -2.895  22.708  14.736  1.00  0.00           C  
ATOM      4  CA  LEU A   4      -0.843  20.070  12.866  1.00  0.00           C  
ATOM      5  CA  VAL A   5       1.584  20.771   9.873  1.00  0.00           C  
ATOM      6  CA  GLU A   6       3.303  18.083   7.724  1.00  0.00           C  
ATOM      7  CA  SER A   7       6.488  18.963   5.653  1.00  0.00           C  
ATOM      8  CA  GLY A  10       7.764  15.490  -3.545  1.00  0.00           C  
ATOM      9  CA  LEU A  11       8.462  12.880  -6.275  1.00  0.00           C  
ATOM     10  CA  VAL A  12      10.944   9.920  -6.118  1.00  0.00           C  
ATOM     11  CA  LEU A  18      12.289   9.837   2.135  1.00  0.00           C  
ATOM     12  CA  ARG A  19      11.620  11.830   5.407  1.00  0.00           C  
ATOM     13  CA  LEU A  20       8.483  13.663   6.645  1.00  0.00           C  
ATOM     14  CA  SER A  21       8.017  15.977   9.598  1.00  0.00           C  
ATOM     15  CA  CYS A  22       4.787  16.716  11.479  1.00  0.00           C  
ATOM     16  CA  ALA A  23       4.932  19.893  13.715  1.00  0.00           C  
ATOM     17  CA  ALA A  24       2.385  20.524  16.574  1.00  0.00           C  
ATOM     18  CA  SER A  25       0.748  23.596  18.300  1.00  0.00           C  
ATOM     19  CA  TRP A  36       0.015   8.566  10.273  1.00  0.00           C  
ATOM     20  CA  VAL A  37      -2.962   8.044   7.836  1.00  0.00           C  
ATOM     21  CA  ARG A  38      -2.770   8.245   4.048  1.00  0.00           C  
ATOM     22  CA  GLN A  39      -5.134   8.718   1.110  1.00  0.00           C  
ATOM     23  CA  LEU A  45      -8.238   6.883   4.162  1.00  0.00           C  
ATOM     24  CA  GLU A  46      -5.911   4.100   5.508  1.00  0.00           C  
ATOM     25  CA  TRP A  47      -3.776   3.700   8.693  1.00  0.00           C  
ATOM     26  CA  VAL A  48       0.075   3.664   8.301  1.00  0.00           C  
ATOM     27  CA  SER A  49       2.106   3.711  11.521  1.00  0.00           C  
ATOM     28  CA  PHE A  67       8.729   2.937   6.991  1.00  0.00           C  
ATOM     29  CA  THR A  68      10.069   3.844  10.470  1.00  0.00           C  
ATOM     30  CA  ILE A  69       8.465   6.341  13.030  1.00  0.00           C  
ATOM     31  CA  SER A  70      10.062   8.717  15.535  1.00  0.00           C  
ATOM     32  CA  ARG A  71       9.345  11.687  17.787  1.00  0.00           C  
ATOM     33  CA  ASP A  72      11.153  14.523  19.598  1.00  0.00           C  
ATOM     34  CA  THR A  77       7.623  17.124  16.410  1.00  0.00           C  
ATOM     35  CA  LEU A  78       6.596  13.601  15.114  1.00  0.00           C  
ATOM     36  CA  TYR A  79       8.420  12.276  11.949  1.00  0.00           C  
ATOM     37  CA  LEU A  80       8.194   9.361   9.551  1.00  0.00           C  
ATOM     38  CA  GLN A  81      11.276   7.798   7.783  1.00  0.00           C  
ATOM     39  CA  ASN A  82      13.161   3.494   2.595  1.00  0.00           C  
ATOM     40  CA  LEU A  82       8.898   3.129  -1.617  1.00  0.00           C  
ATOM     41  CA  MET A  82      10.828   5.858   4.466  1.00  0.00           C  
ATOM     42  CA  SER A  82      11.926   1.106  -0.155  1.00  0.00           C  
ATOM     43  CA  ALA A  88      -0.769   9.203  -1.626  1.00  0.00           C  
ATOM     44  CA  VAL A  89      -1.369  12.201   0.594  1.00  0.00           C  
ATOM     45  CA  TYR A  90       0.121  11.396   4.101  1.00  0.00           C  
ATOM     46  CA  TYR A  91      -1.742  13.154   6.967  1.00  0.00           C  
ATOM     47  CA  CYS A  92      -0.658  13.095  10.583  1.00  0.00           C  
ATOM     48  CA  ALA A  93      -3.299  12.534  13.354  1.00  0.00           C  
ATOM     49  CA  ARG A  94      -3.464  12.551  17.177  1.00  0.00           C  
TER   
ATOM     50  CA  ASP B   1      -7.298  -7.421  10.586  1.00  0.00           C  
ATOM     51  CA  ILE B   2     -10.804  -5.988  11.200  1.00  0.00           C  
ATOM     52  CA  VAL B   3     -11.911  -5.214   7.605  1.00  0.00           C  
ATOM     53  CA  LEU B   4     -14.651  -2.424   7.304  1.00  0.00           C  
ATOM     54  CA  THR B   5     -17.444  -2.526   4.815  1.00  0.00           C  
ATOM     55  CA  GLN B   6     -18.934   0.993   4.189  1.00  0.00           C  
ATOM     56  CA  SER B   7     -22.352   1.239   2.353  1.00  0.00           C  
ATOM     57  CA  THR B  10     -22.761   7.508  -3.574  1.00  0.00           C  
ATOM     58  CA  LEU B  11     -25.826   9.476  -2.218  1.00  0.00           C  
ATOM     59  CA  SER B  12     -27.701  11.730  -4.674  1.00  0.00           C  
ATOM     60  CA  LEU B  13     -30.128  13.893  -2.496  1.00  0.00           C  
ATOM     61  CA  ALA B  19     -29.966  10.389   5.253  1.00  0.00           C  
ATOM     62  CA  THR B  20     -28.531   7.196   6.712  1.00  0.00           C  
ATOM     63  CA  LEU B  21     -25.069   5.482   6.190  1.00  0.00           C  
ATOM     64  CA  SER B  22     -23.941   1.817   7.212  1.00  0.00           C  
ATOM     65  CA  CYS B  23     -20.458   0.468   8.292  1.00  0.00           C  
ATOM     66  CA  ARG B  24     -19.917  -3.464   8.890  1.00  0.00           C  
ATOM     67  CA  ALA B  25     -16.767  -5.280   9.958  1.00  0.00           C  
ATOM     68  CA  TYR B  36     -15.719  11.344  10.106  1.00  0.00           C  
ATOM     69  CA  GLN B  37     -16.742  13.964   7.629  1.00  0.00           C  
ATOM     70  CA  GLN B  38     -14.426  15.047   4.671  1.00  0.00           C  
ATOM     71  CA  ARG B  45     -13.109  16.260  10.701  1.00  0.00           C  
ATOM     72  CA  LEU B  46     -14.311  13.925  13.573  1.00  0.00           C  
ATOM     73  CA  LEU B  47     -18.077  13.240  14.072  1.00  0.00           C  
ATOM     74  CA  ILE B  48     -18.697  10.219  16.383  1.00  0.00           C  
ATOM     75  CA  TYR B  49     -16.471   7.768  18.458  1.00  0.00           C  
ATOM     76  CA  GLY B  64     -24.424   7.374  15.272  1.00  0.00           C  
ATOM     77  CA  SER B  65     -24.823   4.010  16.838  1.00  0.00           C  
ATOM     78  CA  GLY B  66     -23.809   0.352  16.929  1.00  0.00           C  
ATOM     79  CA  SER B  67     -22.157  -2.601  18.573  1.00  0.00           C  
ATOM     80  CA  ASP B  70     -22.789  -3.586  12.938  1.00  0.00           C  
ATOM     81  CA  PHE B  71     -22.814   0.244  12.872  1.00  0.00           C  
ATOM     82  CA  THR B  72     -24.508   3.378  11.462  1.00  0.00           C  
ATOM     83  CA  LEU B  73     -24.562   7.206  11.122  1.00  0.00           C  
ATOM     84  CA  THR B  74     -27.545   9.504  10.301  1.00  0.00           C  
ATOM     85  CA  ILE B  75     -28.243  13.224   9.408  1.00  0.00           C  
ATOM     86  CA  VAL B  85     -17.837  12.796   1.795  1.00  0.00           C  
ATOM     87  CA  TYR B  86     -18.171  10.544   4.897  1.00  0.00           C  
ATOM     88  CA  TYR B  87     -16.139   7.720   6.467  1.00  0.00           C  
ATOM     89  CA  CYS B  88     -16.188   5.138   9.291  1.00  0.00           C  
ATOM     90  CA  HIS B  89     -13.017   3.856  11.215  1.00  0.00           C  
ATOM     91  CA  GLN B  90     -12.026   1.569  14.198  1.00  0.00           C  
ATOM     92  CA  THR B 102     -19.416   7.582   0.892  1.00  0.00           C  
ATOM     93  CA  LYS B 103     -19.986  10.726  -1.399  1.00  0.00           C  
ATOM     94  CA  VAL B 104     -23.126  12.779  -0.642  1.00  0.00           C  
ATOM     95  CA  GLU B 105     -23.419  14.957  -3.776  1.00  0.00           C  
ATOM     96  CA  ILE B 106     -25.821  17.630  -5.152  1.00  0.00           C  
TER   
END
